# Supplementary material for: The Association between Serum Serine and Glycine and Related-Metabolites with Pancreatic Cancer in a Prospective Cohort Study
Source: Cancers (Basel). 2022 Apr 28;14(9):2199. doi: 10.3390/cancers14092199 (PMC9105477; doi:10.3390/cancers14092199)
Supplement: Supplementary file 1 [file cancers-14-02199-s001.zip]

Archive with 1 entries (1 files):
- cancers-1604756-Supplementary.pdf
